# Supplementary material for: Digital Marketing of Commercial Complementary Foods in Australia: An Analysis of Brand Messaging
Source: Int J Environ Res Public Health. 2021 Jul 27;18(15):7934. doi: 10.3390/ijerph18157934 (PMC8345376; doi:10.3390/ijerph18157934)
Supplement: Supplementary file 1 [file ijerph-18-07934-s001.zip]

Archive with 1 entries (1 files):
- ijerph-1283413-SI.pdf
